# Supplementary material for: Spatial profiling of chronic liver disease: a pilot spatial case series
Source: Sci Rep. 2026 Apr 20;16:18223. doi: 10.1038/s41598-026-49400-7 (PMC13260902; doi:10.1038/s41598-026-49400-7)
Supplement: Supplementary file 1 — Supplementary Information 1. [file 41598_2026_49400_MOESM1_ESM.xlsx]

## Sheet: Sheet1
Clinical information of chronic liver disease cases in this study
Sample_ID	Primary clinical diagnosis	Age (years)	Sex	BMI (kg/m²)	Alcohol intake (g/day)	Hyperlipidemia	DM	Serum ALT (IU/L)	SAF activity score	Fibrosis stage	Steatosis grade	Necro-inflammatory grade	HBsAg (IU/mL)	HBeAg (S/CO)	Anti-HBe (C.O.I)	Serum HBV DNA (log IU/mL)	HBV genotype	Anti-HCV (C.O.I)	Serum HCV RNA (log IU/mL)	HCV core antigen	HCV genotype	Antiviral treatment	DAA history	SVR status	Treatment status at surgery
R1-ALD-01	ALD	58.0932	M	24.711	160g/day	no	no	90	A1	F4	Grade 1 (5-33% )	Grade 1	0.01	NA	NA	NA	NA	0.1	Not detected	NA	Not detected	No	No	NA	NA
R1-HBV-01	HBV	67.8301	M	35.3271	14g/day	no	no	50	A2	F3			23.75	0.737	98.8	Not detected	NA	0.2	Not detected	NA	Not detected	Yes	No	NA	nucleoside analog
R1-HCV-01	HCV	76.9863	M	20.9289	70g/day	no	no	18	A2	F4			0	NA	NA	NA	NA	46.1	6.3	NA	1B	No	No	NonSVR	No
R1-MASH-01	MASH	57.6603	M	25.7999	chance drinker	no	yes	18	A3	F4	Grade 1 (~ 5% )	Grade 2	0	NA	NA	NA	NA	0.2	NA	NA	NA	No	No	NA	No
R2-ALD-01	ALD	73.0849	M	25.7568	10g/day	no	yes	15	A1	F3			0	NA	NA	NA	NA	0.1	NA	NA	NA	No	No	NA	No
R2-HBV-01	HBV	49.0411	F	14.7118	no	no	no	30	A2	F4			1298.71	0.391	99.5	2.4	C	0.2	NA	NA	NA	IFN - ETV	No	NA	Yes
R2-HCV-01	HCV	69.2027	M	19.7239	no	no	no	15	A3	F2			0	NA	NA	NA	NA	8.6	Not detected	NA	2A	No	No	NonSVR	No
R2-MASH-01	MASH	55.3507	M	29.4803	28g/day	no	yes	24	A2	F3			0	0.393	96.4	Not detected	NA	0.1	NA	NA	NA	No	No	NA	NA
Visium QC metrics
Sample_ID	Visium run	Visium QC status	Number of spots under tissue	Mean reads per spot	Median genes per spot	Total reads
R1-ALD-01	Run 1	Pass	1899	284776	1791	540789223
R1-HBV-01	Run 1	Pass	1293	248947	994	321888888
R1-HCV-01	Run 1	Pass	1989	245043	1026	487389657
R1-MASH-01	Run 1	Pass	2282	212825	1479	485665729
R2-ALD-01	Run 2	Fail	885	524467	131	464153608
R2-HBV-01	Run 2	Fail	1844	266532	276	491484146
R2-HCV-01	Run 2	Fail	3510	113369	77	397925760
R2-MASH-01	Run 2	Fail	1384	330921	60	457994936
